# Supplementary material for: How Did Zero-Markup Medicines Policy Change Prescriptions in the Eyes of Patients?—A Retrospective Quasi-Experimental Analysis
Source: Int J Environ Res Public Health. 2022 Sep 27;19(19):12226. doi: 10.3390/ijerph191912226 (PMC9566082; doi:10.3390/ijerph191912226)
Supplement: Supplementary file 1 [file ijerph-19-12226-s001.zip]

Archive with 1 entries (1 files):
- ijerph-1888231-supplementary.pdf
